# Supplementary material for: Natural Inhibitors Targeting the Localization of Lipoprotein System in Vibrio parahaemolyticus
Source: Int J Mol Sci. 2022 Nov 18;23(22):14352. doi: 10.3390/ijms232214352 (PMC9696335; doi:10.3390/ijms232214352)
Supplement: Supplementary file 1 [file ijms-23-14352-s001.zip]

Archive with 1 entries (1 files):
- ijms-1998288-supplementary.pdf
